# Supplementary material for: Risk of atypical hyperplasia and endometrial carcinoma after initial diagnosis of non-atypical endometrial hyperplasia: A long-term follow-up study
Source: PLoS One. 2022 Apr 12;17(4):e0266339. doi: 10.1371/journal.pone.0266339 (PMC9004759; doi:10.1371/journal.pone.0266339)
Supplement: S1 Dataset — Index test = initial histological sample with non-atypical hyperplasia between 2000–2015. NA = Not available. (XLSX) [file pone.0266339.s001.xlsx]

## Sheet: S1 Dataset
Values behind the median age at index test and median BMI at index test presented in Table 2
Age at index test (years)	BMI at index test
60	37.5567
47	23.9995
46	42.7186
50	23.8088
53	23.7954
44	25.0995
59	23.3844
45	26.079
50	20.3244
76	37.0448
34	31.5617
55	19.3625
67	35.4308
41	25.2174
59	24.977
40	26.1962
58	25.0762
31	20.7613
47	33.0295
57	29.3962
51	40.0369
77	22.1003
59	37.6536
47	30.0914
41	43.2256
76	23.6653
47	27.8852
58	40.2816
54	23.068
54	21.0077
44	22.3478
48	29.7458
68	46.0938
62	35.0556
53	26.2917
60	35.4917
56	27.8852
51	NA
72	NA
48	NA
81	NA
84	NA
52	NA
50	NA
89	NA
52	NA
52	30.0914
55	30.1162
63	42.8219
53	26.2188
51	27.7323
53	25.1808
39	39.7924
51	32.8731
59	25.3906
54	35.4979
54	24.8016
47	26.0933
47	22.3082
58	22.7204
65	37.6379
58	24.5089
55	25.1559
57	25.1559
62	39.9146
51	37.9239
52	19.3625
55	28.4053
56	26.5731
28	49.2195
42	32.5964
39	28.4005
44	33.0295
74	28.7318
53	41.0998
52	23.6614
54	37.6379
54	21.7994
49	59.4884
48	22.6757
53	24.1115
37	20.9573
49	23.8895
47	24.4418
47	17.7154
44	22.8571
51	28.1969
58	56.7474
49	22.0386
72	NA
60	27.2173
51	21.2585
59	38.6719
66	28.0404
73	31.7083
37	24.9337
44	21.2183
50	27.3909
38	29.5159
52	21.551
40	30.7787
58	NA
Index test = initial histological sample with non-atypical hyperplasia between 2000–2015
NA = Not available
