# Supplementary material for: Risk of atypical hyperplasia and endometrial carcinoma after initial diagnosis of non-atypical endometrial hyperplasia: A long-term follow-up study
Source: PLoS One. 2022 Apr 12;17(4):e0266339. doi: 10.1371/journal.pone.0266339 (PMC9004759; doi:10.1371/journal.pone.0266339)
Supplement: S2 Dataset — Failure value 1 indicates a diagnosis with the endpoint (atypia or carcinoma). Failure value 0 indicates that the endpoint was not met, i.e., no diagnosis with atypia or carcinoma. (XLSX) [file pone.0266339.s002.xlsx]

## Sheet: S2 Dataset
Values behind the graphs presented in Fig 2
Time to endpoint (years)	Failure value
6.875	0
5	0
2.45833	0
2.91667	0
5.83333	0
4.33333	0
4.08333	0
6.41667	0
0.415	0
0.458333	0
8.75	0
4.08333	0
4.75	0
5.08333	0
4.75	0
15.0833	0
4.33333	0
5.16667	1
0.257534	1
5.0411	1
0.458333	0
0.45	0
0.336986	0
8.58333	0
2.45833	0
8.33333	0
7.25	0
5.91667	0
2.083	1
1.5	0
0.583333	0
0.868493	1
3.08333	0
0.287671	1
2	0
0.583333	0
4.03014	1
7.33333	0
3.91667	1
5.08333	0
0.916667	0
7.5	0
6.08333	0
6.83333	0
2.83333	0
5.25	0
6.25	0
4.5	0
7.5	0
6.91667	0
6.91667	0
6.08333	0
2.75	0
5.5	0
5.41667	0
3.58333	0
7.08333	0
5.25	0
3.75	0
3	0
5.75	0
7	0
4.08333	0
8.66667	0
8.58333	0
2.83333	0
5.58333	0
4.95833	0
5.33333	0
6.91667	0
5.83333	0
3.58333	0
6.5	0
4.75	0
4.16667	0
2.83333	0
7.166	0
3.58333	0
7.95833	0
6.83333	0
0.394521	1
6.91667	0
2.33333	1
5.83	0
9	0
9.91667	0
9.16667	1
10.4167	0
10	0
9	0
4.581	0
8.083	0
7.581	0
2.25	1
Failure value 1 indicates a diagnosis with the endpoint (atypia or carcinoma).
Failure value 0 indicates that the endpoint was not met, i.e., no diagnosis with atypia or carcinoma.
