# Supplementary material for: Risk of atypical hyperplasia and endometrial carcinoma after initial diagnosis of non-atypical endometrial hyperplasia: A long-term follow-up study
Source: PLoS One. 2022 Apr 12;17(4):e0266339. doi: 10.1371/journal.pone.0266339 (PMC9004759; doi:10.1371/journal.pone.0266339)
Supplement: S3 Dataset — Index test = initial histological sample with non-atypical hyperplasia between 2000–2015. NA = Not available. (XLSX) [file pone.0266339.s003.xlsx]

## Sheet: S3 Dataset
Values behind the median follow-up time and median time to progression to atypia or carcinoma presented in Table 4
Duration of follow-up (years)	Time to progression to atypia or carcinoma (years)
6.875	NA
5	NA
2.45833	NA
2.91667	NA
5.83333	NA
4.33333	NA
4.08333	NA
6.41667	NA
0.415	NA
0.458333	NA
8.75	NA
4.08333	NA
4.75	NA
5.08333	NA
4.75	NA
15.0833	NA
4.33333	NA
5.20833	5.16667
0.427397	0.257534
5.09863	5.0411
0.458333	NA
0.45	NA
0.336986	NA
8.58333	NA
2.45833	NA
8.33333	NA
7.25	NA
5.91667	NA
2.1666	2.083
1.5	NA
0.583333	NA
0.972603	0.868493
3.08333	NA
0.581	0.287671
2	NA
0.583333	NA
4.33333	4.03014
7.33333	NA
3.91667	3.91667
5.08333	NA
0.916667	NA
7.5	NA
6.08333	NA
6.83333	NA
2.83333	NA
5.25	NA
6.25	NA
4.5	NA
7.5	NA
6.91667	NA
6.91667	NA
6.08333	NA
2.75	NA
5.5	NA
5.41667	NA
3.58333	NA
7.08333	NA
5.25	NA
3.75	NA
3	NA
5.75	NA
7	NA
4.08333	NA
8.66667	NA
8.58333	NA
2.83333	NA
5.58333	NA
4.95833	NA
5.33333	NA
6.91667	NA
5.83333	NA
3.58333	NA
6.5	NA
4.75	NA
4.16667	NA
2.83333	NA
7.166	NA
3.58333	NA
7.95833	NA
6.83333	NA
10.3333	0.394521
6.91667	NA
2.41667	2.33333
5.83	NA
9	NA
9.91667	NA
9.16667	9.16667
10.4167	NA
10	NA
9	NA
4.581	NA
8.083	NA
7.581	NA
2.58333	2.25
Index test = initial histological sample with non-atypical hyperplasia between 2000–2015
NA = Not available
